# Supplementary material for: The Impact of HER2-Low Expression on Oncologic Outcomes in Hormone Receptor-Positive Breast Cancer
Source: Cancers (Basel). 2023 Nov 10;15(22):5361. doi: 10.3390/cancers15225361 (PMC10670388; doi:10.3390/cancers15225361)
Supplement: Supplementary file 1 [file cancers-15-05361-s001.zip]

Archive with 1 entries (1 files):
- cancers-2699995-supplementary.pdf
